# Supplementary material for: Susceptibility of Chinese Perch Brain (CPB) Cell and Mandarin Fish to Red-Spotted Grouper Nervous Necrosis Virus (RGNNV) Infection
Source: Int J Mol Sci. 2016 May 19;17(5):740. doi: 10.3390/ijms17050740 (PMC4881562; doi:10.3390/ijms17050740)
Supplement: Supplementary file 1 [file ijms-17-00740-s001.zip]

Archive with 1 entries (1 files):
- ijms-120441-supplementary.mov
